# Supplementary material for: Effect of Quorum Sensing Molecule Farnesol on Mixed Biofilms of Candida albicans and Staphylococcus aureus
Source: Antibiotics (Basel). 2023 Feb 23;12(3):441. doi: 10.3390/antibiotics12030441 (PMC10044556; doi:10.3390/antibiotics12030441)
Supplement: Supplementary file 1 [file antibiotics-12-00441-s001.zip]

Archive with 1 entries (1 files):
- antibiotics-2225746-supplementary.pdf
